# Supplementary material for: Investigating the Transformation Products of Selected Antibiotics and 17 α-Ethinylestradiol under Three In Vitro Biotransformation Models for Anticipating Their Relevance in Bioaugmented Constructed Wetlands
Source: Toxics. 2023 Jun 5;11(6):508. doi: 10.3390/toxics11060508 (PMC10301577; doi:10.3390/toxics11060508)
Supplement: Supplementary file 1 [file toxics-11-00508-s001.zip]

Archive with 1 entries (1 files):
- toxics-2390547-supplementary.pdf
